# Supplementary material for: Novel Lipid Nanoparticles Stable and Efficient for mRNA Transfection to Antigen-Presenting Cells
Source: Int J Mol Sci. 2024 Jan 23;25(3):1388. doi: 10.3390/ijms25031388 (PMC10855810; doi:10.3390/ijms25031388)
Supplement: Supplementary file 1 [file ijms-25-01388-s001.zip]

Archive with 1 entries (1 files):
- ijms-2832183-supplementary.pdf
